# Supplementary material for: Establishment of Agrobacterium-Mediated Transient Transformation System in Sunflower
Source: Plants (Basel). 2025 Aug 4;14(15):2412. doi: 10.3390/plants14152412 (PMC12349338; doi:10.3390/plants14152412)
Supplement: Supplementary file 1 [file plants-14-02412-s001.zip]

Archive with 2 entries (2 files):
- plants-3761661 Supplementary Table S1.pdf
- plants-3761661 Supplementary Table S2.pdf
